# Supplementary material for: Polarization and trust in the evolution of vaccine discourse on Twitter during COVID-19
Source: PLoS One. 2022 Dec 14;17(12):e0277292. doi: 10.1371/journal.pone.0277292 (PMC9749990; doi:10.1371/journal.pone.0277292)
Supplement: S1 Appendix — This includes data collection considerations (incl. hashtags), analysis of bots in the dataset, biases in data, classification tasks, and structural break analyses. (ZIP) [file pone.0277292.s001.zip]

Archive with 2 entries (2 files):
- Supplementary Material.pdf
- Supplementary Material.tex
